# Supplementary material for: Malignancy Prediction Capacity and Possible Prediction Model of Circulating Tumor Cells for Suspicious Pulmonary Lesions
Source: J Pers Med. 2021 May 21;11(6):444. doi: 10.3390/jpm11060444 (PMC8223995; doi:10.3390/jpm11060444)
Supplement: Supplementary file 1 [file jpm-11-00444-s001.zip]

Archive with 1 entries (1 files):
- jpm-1199198-supplementary.pdf
